# Supplementary material for: Mechanistic Analysis of Physiological and Metabolic Responses in Non-Jointed Water Dropwort Under Phosphorus Stress
Source: Metabolites. 2026 Jan 29;16(2):101. doi: 10.3390/metabo16020101 (PMC12943298; doi:10.3390/metabo16020101)
Supplement: Supplementary file 1 [file metabolites-16-00101-s001.zip]

Archive with 1 entries (1 files):
- metabolites-4112237-supplementary.pdf
